# Supplementary material for: Acoustic vibrational resonance in a Rayleigh-Plesset bubble oscillator
Source: Ultrason Sonochem. 2020 Sep 23;70:105346. doi: 10.1016/j.ultsonch.2020.105346 (PMC7786605; doi:10.1016/j.ultsonch.2020.105346)
Supplement: Supplementary data 1 [file mmc1.xml]

<?xml version="1.0" encoding="UTF-8" standalone="no"?><data:data><datasets><author>u.vincent@lancaster.ac.uk</author><type>0</type><dataset><value>3</value><reason>Other (please explain)</reason><comments>Data was generated from computer codes.</comments></dataset></datasets></data:data>
